# Supplementary material for: An Assessment of the Mechanophysical and Hormonal Impact on Human Endometrial Epithelium Mechanics and Receptivity
Source: Int J Mol Sci. 2024 Mar 27;25(7):3726. doi: 10.3390/ijms25073726 (PMC11011295; doi:10.3390/ijms25073726)
Supplement: Supplementary file 1 [file ijms-25-03726-s001.zip]

Archive with 1 entries (1 files):
- ijms-2914247-supplementary.pdf
